# Supplementary material for: Plasma Metabolome Alterations Discriminate between COVID-19 and Non-COVID-19 Pneumonia
Source: Metabolites. 2022 Nov 2;12(11):1058. doi: 10.3390/metabo12111058 (PMC9693035; doi:10.3390/metabo12111058)
Supplement: Supplementary file 1 [file metabolites-12-01058-s001.zip]

Archive with 1 entries (1 files):
- metabolites-1928069-supplementary.pdf
